# Supplementary material for: BMI Modifies Increased Mortality Risk of Post-PCI STEMI Patients with AKI
Source: J Clin Med. 2022 Oct 17;11(20):6104. doi: 10.3390/jcm11206104 (PMC9604849; doi:10.3390/jcm11206104)
Supplement: Supplementary file 1 [file jcm-11-06104-s001.zip]

Archive with 1 entries (1 files):
- jcm-1931998-supplementary.pdf
